# Supplementary material for: Association of Aberrant DNA Methylation Level in the CD4 and JAK-STAT-Pathway-Related Genes with Mastitis Indicator Traits in Chinese Holstein Dairy Cattle
Source: Animals (Basel). 2021 Dec 29;12(1):65. doi: 10.3390/ani12010065 (PMC8749870; doi:10.3390/ani12010065)
Supplement: Supplementary file 1 [file animals-12-00065-s001.zip]

Archive with 1 entries (1 files):
- animals-1485414-supplementary.pdf
